# Supplementary material for: Transcriptome profiling of immune response to Yersinia ruckeri in spleen of rainbow trout (Oncorhynchus mykiss)
Source: BMC Genomics. 2021 Apr 22;22:292. doi: 10.1186/s12864-021-07611-4 (PMC8061174; doi:10.1186/s12864-021-07611-4)
Supplement: Supplementary file 5 — Additional file 5: Table S2. Summary of information regarding the annotation of new genes. [file 12864_2021_7611_MOESM5_ESM.xlsx]

## Sheet: Sheet1
Table S2 Summary of information regarding the annotation of new genes
Annotated databases	NR	Swiss-Prot	GO	COG	KOG	Pfam	KEGG	eggNOG	All
New Gene Number	7626	1847	4328	580	2358	2674	2360	5411	7737
Ratio (%)	98.57	23.87	55.94	7.5	30.48	34.56	30.5	69.94
